# Supplementary material for: Cross-ancestry analysis of gestational diabetes mellitus identifies novel loci, drug targets and biological pathways
Source: Front Endocrinol (Lausanne). 2026 Apr 23;17:1718746. doi: 10.3389/fendo.2026.1718746 (PMC13149156; doi:10.3389/fendo.2026.1718746)
Supplement: Supplementary file 1 [file Table1.xlsx]

## Sheet: ST 1. The result of FUMA
Lead SNP	Chr	Position	Effect Allele	Other Allele	MAF	P-value	Nearest Gene	Functional Category	CADD Score	RegulomeDB Score	eQTL Evidence (1=Yes,0=No)
rs10830963	11	92708710	G	C	0.2602	1.66988789388e-308	MTNR1B	intronic	1.762	3a	0
rs3847554	11	92668826	T	C	0.4056	4.85e-180	SNRPGP16	intergenic	2.853	7	1
rs7766070	6	20686573	A	C	0.2722	3.175e-44	CDKAL1	intronic	6.035	3a	0
rs12332295	5	95718203	C	G	0.2965	1.064e-39	CTD-2337A12.1	ncRNA_intronic	0.486	7	1
rs11020132	11	92716824	A	G	0.01058	1.863e-30	MTNR1B	intronic	2.962	6	0
rs780093	2	27742603	C	T	0.2915	4.801e-30	GCKR	intronic	1.541	5	1
rs271046	11	92727874	T	C	0.3576	1.006e-27	MTNR1B	intergenic	4.66	7	1
rs34872471	10	114754071	C	T	0.2424	1.298e-26	TCF7L2	intronic	0.666	5	1
rs112432204	11	92708092	C	T	0.01677	2.183e-22	MTNR1B	intronic	0.163	7	0
rs9650069	8	118204020	T	C	0.2624	1.53e-21	SLC30A8	intergenic	0.463	5	0
rs61160304	7	127249659	T	C	0.02556	3.055e-21	PAX4	downstream	1.489	5	0
rs3781637	11	92713770	C	T	0.05192	1.241e-20	MTNR1B	intronic	1.038		1
rs79354397	11	92708961	C	T	0.01278	5.178e-20	MTNR1B	intronic	0.582	7	0
rs10741451	11	92664547	C	T	0.4894	6.297e-20	SNRPGP16	intergenic	1.289	7	0
rs271045	11	92727411	C	T	0.1142	6.847e-20	MTNR1B	intergenic	2.388	6	0
rs1447349	11	92676440	G	C	0.02276	1.071e-19	SNRPGP16	intergenic	1.499	7	1
rs2608279	11	93221721	G	A	0.3476	1.712e-18	SMCO4	intronic	8.547		1
rs117464115	11	92690253	T	C	0.008387	2.551e-18	RP11-676F20.1	intergenic	4.608	7	0
rs10758593	9	4292083	A	G	0.4792	8.864e-18	GLIS3	intronic	7.301	5	1
rs34555224	11	93259466	TA	T	0.4862	9.701e-17	SMCO4	intronic	2.163		0
rs183970920	11	92328121	T	G	0.000599	1.63e-16	FAT3	intronic	0.424	5	0
rs55825349	11	92684591	A	AG	0.03355	1.795e-16	SNRPGP16	intergenic	4.897		0
rs6048205	20	22559601	G	A	0.1162	4.481e-16	LINC00261	upstream	4.424	4	0
rs140986877	11	93118413	A	AG	0.2624	4.552e-16	CCDC67	intronic	11.76		1
rs17384294	5	95658155	T	C	0.2053	5.321e-16	CTD-2337A12.1	ncRNA_intronic	2.127	5	0
rs34184260	6	20666180	A	AC	0.01538	7.969e-16	CDKAL1	intronic	0.722		0
rs10882102	10	94466495	C	G	0.4541	1.478e-15	Y_RNA	intergenic	0.67	5	1
rs16901585	6	20861152	A	G	0.3115	2.62e-15	CDKAL1	intronic	0.006	7	0
rs6538804	12	97848910	G	C	0.4427	3.897e-15	RMST	ncRNA_intronic	1.857	7	0
rs6483251	11	93267937	G	A	0.1504	5.946e-15	SMCO4	intronic	10.26	5	1
rs150205522	11	93064637	A	G	0.01538	1.015e-14	CCDC67	intronic	1.212	5	0
rs76172568	6	20642136	A	G	0.01138	1.15e-14	CDKAL1	intronic	0.598	7	0
rs4712530	6	20713914	C	T	0.02157	1.437e-14	CDKAL1	intronic	2.307	7	0
rs138281717	6	20759052	A	G	0.005591	3.509e-14	CDKAL1:RP3-348I23.2	ncRNA_intronic	0.266	7	0
rs11753041	6	20735494	C	T	0.4617	6.102e-14	CDKAL1	intronic	0.815	7	0
rs1579874	11	93025578	T	C	0.2061	6.272e-14	CCDC67	intergenic	2.673	6	1
rs6483214	11	92788742	C	G	0.1785	7.001e-14	RPL26P31	intergenic	0.876	6	0
rs76895963	12	4384844	G	T	0.007188	7.191e-14	CCND2-AS1:CCND2	ncRNA_intronic	14	4	1
rs72657615	6	20671084	C	A	0.03355	7.731e-14	CDKAL1	intronic	0.757	3a	0
rs2971669	7	44231778	T	C	0.3435	9.336e-14	GCK	intergenic	0.385		1
rs372509664	11	93296048	T	G	0.000599	1.286e-13	RN7SL223P	intergenic	0.388	6	0
rs1402837	2	169757354	T	C	0.2812	1.416e-13	SPC25	intronic	3.725		0
rs202021625	11	92671510	ATTTG	A	0.04113	2.15e-13	SNRPGP16	downstream	0.877		0
rs6556896	5	95334670	A	G	0.4273	2.253e-13	CTD-2337A12.1	ncRNA_intronic	1.816	6	0
rs10923360	1	118166877	T	C	0.2847	2.719e-13	FAM46C	UTR3	13.23	7	1
rs186765298	11	92704452	G	A	0.0007987	3.314e-13	MTNR1B	intronic	2.01	5	0
rs154453	5	95211426	C	T	0.1781	4.844e-13	AC008592.5	intergenic	0.478		0
rs555689376	11	92545257	A	G	0.0009984	6.094e-13	FAT3	intronic	2.195		0
rs10811662	9	22134253	A	G	0.1907	6.331e-13	CDKN2B-AS1	intergenic	2.306	7	0
rs191659223	11	91743513	C	T	0.0001997	6.645e-13	TUBB4BP4	intergenic	1.592	6	0
rs13167145	5	95711140	T	G	0.2093	8.211e-13	CTD-2337A12.1	ncRNA_intronic	0.018	6	0
rs6765808	3	185508029	T	C	0.4681	1.085e-12	IGF2BP2	intronic	0.384	5	1
rs4746822	10	70982941	T	C	0.4726	1.249e-12	RP11-227H15.4:HKDC1	ncRNA_exonic	2.481	4	1
rs1997777	6	20602380	G	A	0.2678	1.27e-12	CDKAL1	intronic	3.952		1
rs3817588	2	27731212	C	T	0.1801	1.749e-12	GCKR	intronic	0.53	5	1
rs849133	7	28192280	T	C	0.3009	2.416e-12	JAZF1	intronic	0.327	7	1
rs12225378	11	92718649	C	T	0.02097	2.578e-12	MTNR1B	downstream	2.77	7	0
rs191029098	11	92607932	T	C	0.002196	3.316e-12	FAT3	intronic	0.118	7	0
rs2237897	11	2858546	T	C	0.1422	5.291e-12	KCNQ1	intronic	5.508	4	0
rs117945855	11	93275919	G	C	0.02556	6.668e-12	SMCO4	intronic	6.927	2b	1
rs66715133	11	92668132	G	C	0.09006	8.536e-12	SNRPGP16	intergenic	4.496	5	0
rs114928910	5	95673369	A	G	0.02316	1.899e-11	CTD-2337A12.1	ncRNA_intronic	5.196	2b	0
rs186625638	11	92205888	T	C	0.001198	1.909e-11	FAT3	intronic	2.835	5	0
rs140662041	11	92688525	C	T	0.01398	1.958e-11	RP11-676F20.1	intergenic	0.165	5	0
rs75715438	11	92699831	C	T	0.004593	1.995e-11	RP11-676F20.1	downstream	1.472	5	0
rs79333258	12	97851096	G	C	0.02236	2.287e-11	RMST	ncRNA_intronic	1.512	6	0
rs67775326	19	46160969	G	A	0.2139	2.426e-11	RN7SL836P	intergenic	1.033	5	1
rs1558902	16	53803574	A	T	0.228	3.327e-11	FTO	intronic	3.29	7	1
rs190705371	11	93580943	T	C	0.001398	7.852e-11	VSTM5	intronic	4.189	5	0
rs12421052	11	92620160	T	A	0.09085	8.295e-11	FAT3	intronic	2.165	5	0
rs184507350	11	93076286	A	G	0.0001997	1.028e-10	CCDC67	intronic	0.247	5	0
rs150825321	6	20751065	A	G	0.01238	1.088e-10	CDKAL1	intronic	0.213	5	0
rs78020513	11	92089311	C	T	0.01178	1.64e-10	FAT3	intronic	3.148	7	0
rs11289763	11	92817946	T	TG	0.4505	1.664e-10	RPL26P31	intergenic	4.174		1
rs271031	11	92745577	C	A	0.04353	1.706e-10	MTNR1B	intergenic	5.852	5	0
rs11020000	11	92297393	A	G	0.03774	1.746e-10	FAT3	intronic	4.264	7	0
rs142243786	11	93443299	T	C	0.01957	1.81e-10	KIAA1731	intronic	2.886	5	0
rs117094853	11	92728026	A	G	0.01218	2.358e-10	MTNR1B	intergenic	0.057	6	0
rs117423971	11	92751834	T	C	0.009185	3.345e-10	MTNR1B	intergenic	0.187	5	0
rs9350269	6	20649534	T	C	0.008986	3.379e-10	CDKAL1	exonic	8.246	7	0
rs11738345	5	95274368	A	G	0.1054	3.622e-10	ELL2	intronic	8.005	7	0
rs141621067	11	92704417	A	G	0.008387	3.793e-10	MTNR1B	intronic	0.245	5	1
rs28624681	9	139237902	C	T	0.1885	4.092e-10	GPSM1	intronic	1.809	5	1
rs148404364	6	20606647	G	A	0.00639	5.037e-10	CDKAL1	intronic	1.332	7	0
rs112667651	11	92365029	T	C	0.009385	5.06e-10	FAT3	intronic	8.062	6	0
rs150417541	11	94944142	AT	A	0.005391	5.476e-10	RP11-712B9.2:SESN3	ncRNA_intronic	4.806		0
rs187070737	11	92796071	G	A	0.003594	6.853e-10	RPL26P31	intergenic	1.55	3a	0
rs139303118	11	93699655	GTCCA	G	0.01797	1.129e-09	HPRTP4	intergenic	1.511		0
rs10171517	2	28090059	C	T	0.3796	1.272e-09	MRPL33:RBKS	intronic	8.062	5	1
rs186643562	11	93780229	C	G	0.001198	1.506e-09	HEPHL1	intronic	1.456	4	0
rs12787759	11	91417747	A	G	0.03994	1.871e-09	RP11-201M22.1	intergenic	6.427	7	0
rs7111773	11	93248961	G	C	0.1492	1.984e-09	SMCO4	intronic	1.785	1f	1
rs72966526	11	92712544	C	T	0.01737	2.113e-09	MTNR1B	intronic	8.44	2b	0
rs11020921	11	94451742	A	G	0.01198	2.196e-09	RP11-867G2.8:AMOTL1	ncRNA_intronic	0.911	7	0
rs145424477	11	94271846	T	C	0.01078	2.679e-09	PIWIL4	intergenic	0.185	6	0
rs78359497	7	44257495	A	G	0.05511	3.043e-09	CAMK2B	UTR3	1.124	5	0
rs141865255	11	91572344	G	T	0.01198	3.267e-09	RP11-201M22.1	intergenic	3.684	6	0
rs150925905	5	95762868	T	G	0.005791	3.502e-09	CTD-2337A12.1:PCSK1	ncRNA_intronic	13.05	4	0
rs11717195	3	123082398	C	T	0.1378	4.375e-09	ADCY5	intronic	1.258	7	1
rs11610045	12	133063768	A	G	0.2895	5.016e-09	FBRSL1	intergenic	1.226	5	1
rs147878797	11	92018446	GTTTA	G	0.3413	5.612e-09	NDUFB11P1	intergenic	11.65		0
rs71397672	2	169773712	CA	C	0.2536	5.861e-09	SPC25	intergenic	13.61		1
rs191035899	11	93538011	T	C	0.001997	6.081e-09	MED17	intronic	2.42	7	0
rs4766556	12	111659074	C	T	0.4864	6.897e-09	CUX2	intronic	7.595	5	0
rs547324263	12	4476372	C	CAT	0.0007987	7.598e-09	FGF23	intergenic	0.172		0
rs111902751	11	93268467	T	C	0.008187	9.058e-09	SMCO4	intronic	1.686	7	1
rs57235767	11	93013531	T	C	0.2386	1.16e-08	RP11-755E23.3	intergenic	0.487	5	1
rs4399931	4	1286713	G	A	0.2684	1.277e-08	MAEA	intronic	4.72	7	1
rs9350273	6	20721583	A	C	0.1843	1.307e-08	CDKAL1	intronic	1.146	7	0
rs74915464	11	92690560	T	G	0.0009984	1.335e-08	RP11-676F20.1	intergenic	0.338	7	0
rs67806546	11	92692383	C	A	0.009385	1.374e-08	RP11-676F20.1	intergenic	0.721	7	0
rs961630	8	118236010	C	T	0.3578	1.413e-08	SLC30A8	intergenic	2.199		0
rs12272380	11	92806805	C	T	0.03514	1.437e-08	RPL26P31	intergenic	1.614	5	0
rs12245680	10	114820191	C	T	0.06909	1.6e-08	TCF7L2	intronic	2.381	4	1
rs562200067	11	92841386	A	AC	0.001597	1.832e-08	SLC36A4	intergenic	0.535		0
rs146440912	11	92046652	C	T	0.001997	1.94e-08	NDUFB11P1	intergenic	0.021	6	0
rs181762574	11	92611351	G	A	0.0007987	1.991e-08	FAT3	intronic	7.253	7	0
rs917195	7	30728452	T	C	0.3994	2.146e-08	CRHR2	intronic	16.19	2b	1
rs12694904	2	158146624	C	T	0.08926	2.208e-08	GALNT5	intronic	3.023	6	0
rs7933420	11	45896797	A	T	0.3199	2.337e-08	CRY2	intronic	3.622	5	1
rs528821879	11	93764756	G	C	0.0001997	2.789e-08	HEPHL1	intronic	0.482		0
rs77906267	11	92605599	C	T	0.04473	3.042e-08	FAT3	intronic	3.733	5	0
rs11155813	6	152149435	C	T	0.2764	3.214e-08	ESR1	intronic	5.774	7	1
rs62189171	2	236481326	A	G	0.04253	3.465e-08	AGAP1	intronic	2.404	6	0
rs78103883	3	25114912	G	T	0.09006	3.664e-08	AC133680.1	ncRNA_intronic	0.664	7	0
rs806212	7	127234121	T	C	0.4062	3.772e-08	FSCN3	intronic	0.911	3a	0
rs76550717	11	72428172	G	A	0.1286	3.802e-08	ARAP1	intronic	2.303	5	1
rs116904139	7	127185687	G	C	0.004393	4.074e-08	GCC1	intergenic	1.431	6	0
rs62524034	8	144483386	A	G	0.1492	4.438e-08	RP11-909N17.2	intergenic	5.799	4	1
rs16917770	11	92303241	T	C	0.01318	4.443e-08	FAT3	intronic	0.258	3a	0
rs138667382	11	92309015	G	A	0.003994	4.66e-08	FAT3	intronic	2.406	6	0
rs7794035	7	156976221	T	C	0.2764	4.709e-08	UBE3C	intronic	0.054	4	1

## Sheet: ST 2. The result of SuSiEx
CS_ID	CS_LENGTH	CS_PURITY	MAX_PIP_SNP	BP	REF_ALLELE	ALT_ALLELE	REF_FRQ	BETA	SE	#NAME?	MAX_PIP	POST-HOC_PROB_POP1（EUR)	POST-HOC_PROB_POP2(EAS）	area
1	7	0.833707	rs2394529	70985267	G,G	C,C	0.336,0.7153	-0.0135905,-0.0330312	0.00278038,0.00554444	5.99197,8.59162	0.337105	0.999961	1	chr10:70482941-71482941
1	3	0.990262	rs10882101	94462427	T,T	C,C	0.5726,0.2837	0.0139026,0.0396318	0.00265469,0.00555033	6.78726,12.0314	0.563156	1	0.999538	chr10:93966495-94966495
2	4	1	rs2488087	94446041	G,G	A,A	0.5159,0.7619	-0.0118334,-0.0355625	0.00262789,0.00587445	5.17392,8.84924	0.502207	1	0.160668	chr10:93966495-94966495
3	1	1	rs2901609	94475111	G,G	A,A	0.6223,0.1835	0.0026032,0.0404452	0.00270884,0.00646398	0.472948,9.40624	0.999676	1	0.966214	chr10:93966495-94966495
1	3	0.928218	rs2237897	2858546	C,C	T,T	0.95328,0.6468	0.0367153,0.0188132	0.00622294,0.00523481	8.43949,3.48703	0.691552	0.999935	0.965211	chr11:2358546-3358546
1	1	1	rs116968607	91656147	C,NA	T,NA	0.98509,NA	-0.0638907,NA	0.0108363,NA	8.42897,NA	1	1	0.5	chr11:90917747-91917747
1	1	1	rs78020513	92089311	T,NA	C,NA	0.9662,NA	-0.0464517,NA	0.00726717,NA	9.78587,NA	1	1	0.5	chr11:91518446-92518446
1	8	0.942759	rs2608279	93221721	A,A	G,G	0.6829,0.5327	0.0246233,0.011365	0.00282215,0.00501483	17.5748,1.63014	0.393322	1	0.470084	chr11:92759466-93759466
1	21	0.620173	rs10831057	93267564	A,A	C,C	0.1968,0.1032	-0.0288533,-0.00372878	0.00330318,0.00822448	17.6132,0.186901	0.176367	1	0.390757	chr11:93199655-94199655
2	4	0.743797	rs187073660	93504786	G,NA	T,NA	0.98012,NA	-0.0643619,NA	0.00940826,NA	11.1043,NA	0.406379	1	0.5	chr11:93199655-94199655
3	2	0.995232	rs584324	93514237	G,G	A,A	0.8817,0.5556	-0.0269192,0.00113779	0.00406635,0.00503533	10.4447,0.0855345	0.584638	1	0.274345	chr11:93199655-94199655
1	4	0.743797	rs149806552	93442309	A,NA	G,NA	0.97813,NA	-0.0600076,NA	0.00897913,NA	10.6306,NA	0.291147	1	0.5	chr11:93280229-94280229
1	1	1	rs145424477	94271846	C,NA	T,NA	0.97217,NA	-0.0475058,NA	0.00798416,NA	8.57163,NA	0.998995	0.999977	0.499911	chr11:93771846-94771846
1	1	1	rs76895963	4384844	T,NA	G,NA	0.97614,NA	0.064402,NA	0.0086053,NA	13.1421,NA	1	1	0.5	chr12:3884844-4884844
1	1	1	rs10860207	97843018	A,A	T,T	0.5427,0.3869	0.0178549,0.00873695	0.00263619,0.00513725	10.8992,1.05062	0.99998	1	0.214298	chr12:97351096-98351096
1	8	0.856611	rs10923360	118166877	C,C	T,T	0.663,0.7589	-0.0169312,-0.024102	0.00277834,0.00584931	8.95812,4.42242	0.352955	1	0.965398	chr1:117666877-118666877
1	3	0.955214	rs780093	27742603	T,T	C,C	0.4115,0.4802	-0.0247602,-0.0342711	0.0026687,0.00500803	19.7627,11.1111	0.545263	1	1	chr2:27231212-28231212
1	1	1	rs9368219	20674691	C,C	T,T	0.8231,0.62	-0.0206947,-0.0722249	0.00344165,0.00515476	8.73964,43.8763	0.999384	1	1	chr6:20102380-21102380
2	1	1	rs12660618	20677310	G,G	T,T	0.8429,0.5417	0.0044354,-0.0619051	0.00360895,0.00502159	0.659414,34.1925	1	1	0.673293	chr6:20102380-21102380
1	2	0.873827	rs61160304	127249659	NA,C	NA,T	NA,0.873	NA,-0.0711741	NA,0.00751427	NA,20.5608	0.780876	0.5	1	chr7:126685687-127685687
2	8	0.623549	rs116904139	127185687	NA,C	NA,G	NA,0.97817	NA,-0.0938834	NA,0.0171223	NA,7.37891	0.485555	0.499025	0.998923	chr7:126685687-127685687
1	3	1	rs849133	28192280	C,C	T,T	0.4851,0.7748	0.0145786,0.0269544	0.00262773,0.00598986	7.53917,5.16779	0.397416	0.999991	0.999547	chr7:27692280-28692280
1	8	0.973366	rs741037	44232833	G,G	A,A	0.8221,0.8105	-0.0159615,-0.0440495	0.00343405,0.00638432	5.47474,11.2829	0.463716	0.999997	1	chr7:43731778-44731778
1	4	0.988414	rs9650069	118204020	C,C	T,T	0.7187,0.5367	0.0201563,0.0369298	0.00292078,0.00501763	11.287,12.7354	0.725161	1	1	chr8:117704020-118704020
1	10	0.870839	rs28624681	139237902	T,T	C,C	0.2326,0.0595	-0.0199126,-0.0131592	0.00310843,0.0105769	9.82569,0.670713	0.364493	0.999976	0.322771	chr9:138737902-139737902
1	3	1	rs10811662	22134253	G,G	A,A	0.832,0.5635	0.0200083,0.0233375	0.0035127,0.00504495	7.91133,5.42836	0.479451	1	0.987278	chr9:21634253-22634253
1	4	0.986661	rs10758593	4292083	G,G	A,A	0.5577,0.5556	-0.0141122,-0.0418632	0.00264422,0.00503533	7.02458,16.0334	0.601503	1	1	chr9:3792083-4792083

## Sheet: ST3.The result of PWAS analysis
protein	beta	se	p	model_r2	n_snps	MHC	filename	chromosome	start	end	FDR-corrected p-value	Ancestry
GALNT5	0.229433647881042	0.0428531850474933	8.60564496926408e-08	0.0282870180723391	116	FALSE	GALNT5.RData	2	157116726	159168020	0.000216518027426684	East Asian
ATRAID	0.0873461053146032	0.0206738817377878	2.38994416713971e-05	0.0451546898748757	305	FALSE	ATRAID.RData	2	26472334	28436308	0.0300654976226176	East Asian
Proteomics_SMP_PC0_13388_57_PCSK1_NEC1	-0.195049	0.00126594252401859	0	0.474707734453914	1114	FALSE	Proteomics_SMP_PC0_13388_57_PCSK1_NEC1.RData	5	95392141	97432661	0	European
Proteomics_SMP_PC0_13603_7_RFESD_RFESD	-3.34046	0.0599423215665627	0	0.00122915859723315	753	FALSE	Proteomics_SMP_PC0_13603_7_RFESD_RFESD.RData	5	94661694	96684374	0	European
Proteomics_SMP_PC0_4964_67_ERAP1_ARTS1	-0.051784	0.000455225943773843	0	0.750116278085762	1097	FALSE	Proteomics_SMP_PC0_4964_67_ERAP1_ARTS1.RData	5	95760888	97806258	0	European
Proteomics_SMP_PC0_7809_22_SPATA9_SPAT9	-2.91752	0.033853901647823	0	0.000628975411394301	945	FALSE	Proteomics_SMP_PC0_7809_22_SPATA9_SPAT9.RData	5	94652349	96698166	0	European
Proteomics_SMP_PC0_12845_18_SNX17_SNX17	-0.309266	0.0627183620591982	8.17995590446228e-07	0.00021721531538319	330	FALSE	Proteomics_SMP_PC0_12845_18_SNX17_SNX17.RData	2	26376970	28377372	0.000240490703591191	European
Proteomics_SMP_PC0_14291_53_AGAP2_AGAP2	0.351468464491669	0.0765696826809716	4.42868407281169e-06	0.00174363961386321	930	FALSE	Proteomics_SMP_PC0_14291_53_AGAP2_AGAP2.RData	12	56725323	58741969	0.00122065604756872	European
Proteomics_SMP_PC0_10823_19_ATRAID_ARAID	0.0842775952380494	0.0187166874918131	6.7062390752108e-06	0.000386420183221652	917	FALSE	Proteomics_SMP_PC0_10823_19_ATRAID_ARAID.RData	2	26216389	28216179	0.00164302857342665	European
Proteomics_SMP_PC0_17155_1_VPS28_VPS28_protein_homolog	-0.0572622	0.0126917289903804	6.42878053007276e-06	0.000161913488565207	853	FALSE	Proteomics_SMP_PC0_17155_1_VPS28_VPS28_protein_homolog.RData	8	143425722	145075835	0.00164302857342665	European
Proteomics_SMP_PC0_4959_2_AGR2_AGR2	0.064445844779634	0.0144689319632267	8.42519383575385e-06	0.000439315189116938	1985	FALSE	Proteomics_SMP_PC0_4959_2_AGR2_AGR2.RData	7	15792203	17833416	0.00195553183240392	European
Proteomics_SMP_PC0_6360_7_DEFB128_DB128	-0.0991975	0.0223970352005287	9.4650749845187e-06	9.40458682745041e-05	860	FALSE	Proteomics_SMP_PC0_6360_7_DEFB128_DB128.RData	20	83326	1189347	0.00208704903408637	European
Proteomics_SMP_PC0_19190_4_UBE2L6_UB2L6	0.308979519920277	0.0708913298558814	1.30959802456031e-05	0.000190633585944402	812	FALSE	Proteomics_SMP_PC0_19190_4_UBE2L6_UB2L6.RData	11	56552121	58566826	0.00275015585157665	European
Proteomics_SMP_PC0_4138_25_IL20_IL_20	0.149050589755698	0.0343928379736848	1.46578469186216e-05	0.000239762992906782	808	FALSE	Proteomics_SMP_PC0_4138_25_IL20_IL_20.RData	1	205865966	207868289	0.0029382320414146	European
Proteomics_SMP_PC0_8832_55_BST2_BST_2	-0.0794952	0.0184413100963216	1.62728201154592e-05	0.00047578423522649	1720	FALSE	Proteomics_SMP_PC0_8832_55_BST2_BST_2.RData	19	16406470	18405400	0.00312013637865979	European
Proteomics_SMP_PC0_5981_6_C21orf33_ES1	0.128823345017441	0.0302352340047871	2.03785108037376e-05	0.000229582296231349	1496	FALSE	Proteomics_SMP_PC0_5981_6_C21orf33_ES1.RData	21	43135545	45145282	0.00374455136018678	European
Proteomics_SMP_PC0_3441_64_GSK3A_GSK3B_GSK_3_alpha_beta	0.0844047396373575	0.0203094684069023	3.23966271151386e-05	0.00021525739568979	422	FALSE	Proteomics_SMP_PC0_3441_64_GSK3A_GSK3B_GSK_3_alpha_beta.RData	19	41232628	43241072	0.00571476502311045	European
Proteomics_SMP_PC0_11638_42_B3GALT2_B3GT2	-0.259133	0.0630946913419497	4.00758138564179e-05	0.000223048227226495	797	FALSE	Proteomics_SMP_PC0_11638_42_B3GALT2_B3GT2.RData	1	192182107	194185784	0.00654571626321492	European
Proteomics_SMP_PC0_14093_10_FLT3LG_Flt3_ligand	-0.076822	0.0186959088757447	3.9732944449232e-05	0.000425824472266284	1416	FALSE	Proteomics_SMP_PC0_14093_10_FLT3LG_Flt3_ligand.RData	19	48478689	50485960	0.00654571626321492	European
Proteomics_SMP_PC0_13476_16_KIN_KIN17	0.224518673875455	0.0549892930700634	4.44671066789392e-05	0.0006129522151226	2026	FALSE	Proteomics_SMP_PC0_13476_16_KIN_KIN17.RData	10	6751394	8787389	0.00700356930193292	European
Proteomics_SMP_PC0_17462_19_IRF1_IRF1	-0.111207	0.0273195331679992	4.68880981462285e-05	0.000254041905064805	490	FALSE	Proteomics_SMP_PC0_17462_19_IRF1_IRF1.RData	5	131485982	133490330	0.00713022458016785	European
Proteomics_SMP_PC0_8864_59_CENPW_CENPW	0.117004175019953	0.0288955190500234	5.13896733337721e-05	0.00051699088978863	668	FALSE	Proteomics_SMP_PC0_8864_59_CENPW_CENPW.RData	6	125342433	127345262	0.0075542819800645	European
Proteomics_SMP_PC0_11993_227_ATP1A1_AT1A1	-0.165499	0.0410985376784367	5.65203170858762e-05	0.00027936761950749	1311	FALSE	Proteomics_SMP_PC0_11993_227_ATP1A1_AT1A1.RData	1	115373031	117410156	0.00778920619839731	European
Proteomics_SMP_PC0_15402_2_ID1_ID_1	0.0942157609750889	0.0233601430976543	5.50261036819529e-05	0.000523706592251186	470	FALSE	Proteomics_SMP_PC0_15402_2_ID1_ID_1.RData	20	31216217	32605275	0.00778920619839731	European
Proteomics_SMP_PC0_8667_42_CD40_TNR5	-0.230498	0.0578412514063384	6.74758700387884e-05	0.00024893632528502	1201	FALSE	Proteomics_SMP_PC0_8667_42_CD40_TNR5.RData	20	45119397	47129016	0.00901722990518354	European
Proteomics_SMP_PC0_6382_17_MANBA_MANBA	-0.00387498	0.000978916031740359	7.54413592744457e-05	0.166072152090312	1028	FALSE	Proteomics_SMP_PC0_6382_17_MANBA_MANBA.RData	4	101631742	103758722	0.00978518807059722	European
Proteomics_SMP_PC0_3009_3_TGFBR3_TGF_b_R_III	0.0364793827950523	0.00935936569549066	9.71370391960438e-05	0.0117434011283919	1018	FALSE	Proteomics_SMP_PC0_3009_3_TGFBR3_TGF_b_R_III.RData	1	90684372	92903189	0.0122392669387015	European
Proteomics_SMP_PC0_13411_21_RNF41_RNF41	0.112867045924087	0.0295873248150985	0.000136343285831681	0.000213574790312832	886	FALSE	Proteomics_SMP_PC0_13411_21_RNF41_RNF41.RData	12	55209227	57220435	0.0167020525143809	European
Proteomics_SMP_PC0_11401_181_RNF146_RN146	0.030086696458724	0.00806357421280232	0.000190580328885667	0.00042758242274145	708	FALSE	Proteomics_SMP_PC0_11401_181_RNF146_RN146.RData	6	126267443	128288003	0.0221173486943629	European
Proteomics_SMP_PC0_9255_5_IL17C_IL_17C	0.134781639522191	0.0360773821413648	0.000187041953179453	0.000266952096040445	1302	FALSE	Proteomics_SMP_PC0_9255_5_IL17C_IL_17C.RData	16	87639958	89638545	0.0221173486943629	European
Proteomics_SMP_PC0_16292_288_GIP_GIP	0.296037267379895	0.0798333512518531	0.000208745671374277	0.000104598171628612	520	FALSE	Proteomics_SMP_PC0_16292_288_GIP_GIP.RData	17	47965128	49966486	0.023014210269014	European
Proteomics_SMP_PC0_17686_27_TBCB_TBCB	-0.10725	0.0288882684703358	0.00020516852737952	0.00107560292591223	1238	FALSE	Proteomics_SMP_PC0_17686_27_TBCB_TBCB.RData	19	35115035	37122692	0.023014210269014	European
Proteomics_SMP_PC0_8889_5_CCPG1_CCPG1	0.0905006188960282	0.0247162030577294	0.00025065410411273	0.000883161917953506	651	FALSE	Proteomics_SMP_PC0_8889_5_CCPG1_CCPG1.RData	15	54343060	56402906	0.0269605999789546	European
Proteomics_SMP_PC0_19239_5_ARF1_ARF1	0.119304738059723	0.0328352468495833	0.000279672829067145	0.000551542886684289	797	FALSE	Proteomics_SMP_PC0_19239_5_ARF1_ARF1.RData	1	227082672	229099164	0.0293656470520502	European
Proteomics_SMP_PC0_18896_23_HS6ST3_H6ST3	0.0353761481682137	0.0097839932838593	0.00029951776714254	0.00705717365877274	1290	FALSE	Proteomics_SMP_PC0_18896_23_HS6ST3_H6ST3.RData	13	95091793	97831323	0.0307179849557814	European
Proteomics_SMP_PC0_3592_4_CAMK1_CAMK1	-0.175937	0.0489102072954701	0.000321743043017838	0.000101602792489422	1902	FALSE	Proteomics_SMP_PC0_3592_4_CAMK1_CAMK1.RData	3	8757673	10769972	0.0316580571076088	European
Proteomics_SMP_PC0_9081_39_SLC30A3_ZNT3	-0.132884	0.03695233623932	0.000323041399057233	0.000541775203192747	926	FALSE	Proteomics_SMP_PC0_9081_39_SLC30A3_ZNT3.RData	2	26258887	28275454	0.0316580571076088	European
Proteomics_SMP_PC0_17857_6_ACADL_ACADL	-0.061247	0.017114163469314	0.000345267467219213	0.000228438515314966	811	FALSE	Proteomics_SMP_PC0_17857_6_ACADL_ACADL.RData	2	209188397	211221637	0.0330560671268615	European
Proteomics_SMP_PC0_4332_6_CLEC1B_CLC1B	-0.0114585	0.00320657125546159	0.00035229822107993	0.0777845870925441	750	FALSE	Proteomics_SMP_PC0_4332_6_CLEC1B_CLC1B.RData	12	8986686	11005717	0.0330560671268615	European
Proteomics_SMP_PC0_12724_81_CIRBP_CIRBP	-0.0863075	0.0242745294544104	0.000377294747358322	0.00138284069685336	1746	FALSE	Proteomics_SMP_PC0_12724_81_CIRBP_CIRBP.RData	19	263280	2271315	0.0334281506237436	European
Proteomics_SMP_PC0_12727_7_PTGFRN_FPRP	-0.00340363	0.000958158244048586	0.00038193001386772	0.215547467493022	1104	FALSE	Proteomics_SMP_PC0_12727_7_PTGFRN_FPRP.RData	1	115910167	117989214	0.0334281506237436	European
Proteomics_SMP_PC0_13377_3_CYB561D1_C56D1	-0.0851538	0.0239932349112701	0.000386584054832409	0.000205776248920703	612	FALSE	Proteomics_SMP_PC0_13377_3_CYB561D1_C56D1.RData	1	108499625	110501605	0.0334281506237436	European
Proteomics_SMP_PC0_8960_3_ERAP2_LRAP	-0.00108732	0.000305575942449634	0.000373333500972821	0.917406689166944	1027	FALSE	Proteomics_SMP_PC0_8960_3_ERAP2_LRAP.RData	5	95876057	97918275	0.0334281506237436	European
Proteomics_SMP_PC0_8858_21_BATF3_BATF3	-0.0598161	0.0169297619516955	0.00041057016063008	0.000355385343288967	1233	FALSE	Proteomics_SMP_PC0_8858_21_BATF3_BATF3.RData	1	211686583	213699867	0.0348195078534356	European
Proteomics_SMP_PC0_13094_75_RSPO3_RSPO3	0.0157586617000309	0.00447764068127481	0.000432504725237974	0.0483536553969284	728	FALSE	Proteomics_SMP_PC0_13094_75_RSPO3_RSPO3.RData	6	126119432	128197159	0.035987657326405	European
Proteomics_SMP_PC0_14619_8_ZNF526_ZN526	0.0778885977575549	0.0222316237255465	0.000459178587464839	0.000181654190437136	692	FALSE	Proteomics_SMP_PC0_14619_8_ZNF526_ZN526.RData	19	41221292	43227007	0.0368177740130898	European
Proteomics_SMP_PC0_8945_7_FAM175B_F175B	-0.0554238	0.0158057750578494	0.000453951605460163	0.00031995007711334	1086	FALSE	Proteomics_SMP_PC0_8945_7_FAM175B_F175B.RData	10	123802031	125835527	0.0368177740130898	European
Proteomics_SMP_PC0_11645_9_P4HA1_P4HA1	-0.182711	0.0522992003993221	0.00047659080451047	0.000870863438204142	570	FALSE	Proteomics_SMP_PC0_11645_9_P4HA1_P4HA1.RData	10	72008101	74096576	0.037027726871604	European
Proteomics_SMP_PC0_3628_3_MAP2K2_MP2K2	0.0693980942976083	0.0198708229557105	0.000478589667047943	0.000279596109944893	1323	FALSE	Proteomics_SMP_PC0_3628_3_MAP2K2_MP2K2.RData	19	3090721	5119373	0.037027726871604	European
Proteomics_SMP_PC0_19503_2_SNX3_SNX3	0.285334454560274	0.0818116681411826	0.000487196631299563	1.71937245936751e-05	979	FALSE	Proteomics_SMP_PC0_19503_2_SNX3_SNX3.RData	6	107211310	109260830	0.0370437438626047	European
Proteomics_SMP_PC0_15535_3_PRSS27_Marapsin	-0.0503206	0.0144490579647639	0.000496525795534371	0.034001999836809	437	FALSE	Proteomics_SMP_PC0_15535_3_PRSS27_Marapsin.RData	16	1713913	3719580	0.0371131992933318	European
Proteomics_SMP_PC0_19467_3_RBKS_RBSK	-0.241548	0.0695798814383792	0.000517516051675172	0.0044404648162714	126	FALSE	Proteomics_SMP_PC0_19467_3_RBKS_RBSK.RData	2	26785590	28791719	0.0374138653752051	European
Proteomics_SMP_PC0_4337_49_CRP_CRP	0.024668944734969	0.00709814315798048	0.000510076592050294	0.017560167877174	1122	FALSE	Proteomics_SMP_PC0_4337_49_CRP_CRP.RData	1	158714223	160714021	0.0374138653752051	European
Proteomics_SMP_PC0_11319_106_MRE11A_MRE11	0.0552101627424755	0.0160217746445425	0.000569065048169123	0.00371058089019675	766	FALSE	Proteomics_SMP_PC0_11319_106_MRE11A_MRE11.RData	11	93415651	95491364	0.0404770461681586	European
Proteomics_SMP_PC0_7755_37_ITGB5_ITB5	0.403393001919708	0.11724684352992	0.000580544610137081	0.000285322545272162	1403	FALSE	Proteomics_SMP_PC0_7755_37_ITGB5_ITB5.RData	3	123764798	125900204	0.0406381227095957	European
Proteomics_SMP_PC0_18285_6_SVIP_SVIP	0.0678566955399555	0.0197761861449469	0.000600845064326178	0.000185274910085907	955	FALSE	Proteomics_SMP_PC0_18285_6_SVIP_SVIP.RData	11	21814724	23829127	0.0414019802137257	European
Proteomics_SMP_PC0_12743_18_BAG5_BAG5	-0.0665063	0.0194676159545863	0.000634887746430649	0.000272054845386507	1365	FALSE	Proteomics_SMP_PC0_12743_18_BAG5_BAG5.RData	14	102557799	104562502	0.0430746917193717	European
Proteomics_SMP_PC0_7818_101_GBP6_GBP6	0.122648208430569	0.0360845475236549	0.000676544336474202	0.000132695510281787	1092	FALSE	Proteomics_SMP_PC0_7818_101_GBP6_GBP6.RData	1	88364286	90385734	0.0452054624825944	European
Proteomics_SMP_PC0_6915_2_CD164L2_C16L2	0.0680405652411604	0.0200905646042875	0.000707406185682397	7.35020072740691e-05	617	FALSE	Proteomics_SMP_PC0_6915_2_CD164L2_C16L2.RData	1	26380047	28370888	0.0465621086396921	European
Proteomics_SMP_PC0_17319_1_SELH_SELH	-0.104169	0.0309007600168081	0.000748739154053605	0.00126064945540384	207	FALSE	Proteomics_SMP_PC0_17319_1_SELH_SELH.RData	11	56747503	58743362	0.0481034826548744	European
Proteomics_SMP_PC0_8951_162_CSPG4_CSPG4	-0.283046	0.0839985791870508	0.000752639524532049	0.000165287593173539	484	FALSE	Proteomics_SMP_PC0_8951_162_CSPG4_CSPG4.RData	15	74680044	76699236	0.0481034826548744	European

## Sheet: ST 4.GDM_4methods
FUSION	GCTA	FUMA	FUSION|GCTA	FUSION|MAGMA	FUSION|FUMA	GCTA|MAGMA	GCTA|FUMA	MAGMA|FUMA	FUSION|GCTA|MAGMA	FUSION|GCTA|FUMA	FUSION|MAGMA|FUMA	GCTA|MAGMA|FUMA	FUSION|GCTA|MAGMA|FUMA
COBLL1	FUCA2	NOSTRIN	ZC3H3	NPC1	UBE3C	KCNQ1	MED17	FAM46C	EIF2B4	CAMK2B	GPSM1	GIPR	IGF2BP2
ITGB5	GCLC	SENP2	RGS17	CISD2	MAEA	GTF3C2	ESR1	CCDC67		CAD		YKT6	GCKR
HBQ1	NFYA	CTBP1	FOXP4		JAZF1	MTNR1B	PANX1	FTO		GCK		IDE	GLIS3
HECTD1	ARF5	UVSSA	RHOBTB3				FBRSL1			SLC5A6		CRY2	NRBP1
PXMP4	SLC22A16	CRIPAK	DEUP1				MPV17			ATRAID		FOXA2	FNDC4
PYCR3	TEAD3	MROH6	CEP295				CCND2			TRIM54		TCF7L2	SNX17
LOC101927446	MYLIP	SDCCAG3	TENT5C				SUPT7L			G6PC2		C2orf16	PPM1G
TFR2	JARID2	DNLZ	VSTM5				SNRPD2			HHEX		MRPL33	ELL2
MANBA	IYD	VPS26A					EML2			SUPV3L1		ZNF512	IFT172
UBE2D3	RANBP9	CTD-2210P24.4					CGREF1			UCN			CDKAL1
SH3D19	ETV7	MAPK8IP1					KHK						HKDC1
ABCC5	FYN	KIAA1731					KIF11						KRTCAP3
CCDC92	HIVEP2	C19orf83					SPC25						ZNF513
DTD2	QPCTL	STARD10					FAT3						SLC4A1AP
ULBP2	ELOVL5	TMEM116					ANKRD49						SMCO4
PPARG	IL20RA	SEC16A					GCC1						RBKS
CENPO	MRE11	CARD9					SLC36A4						PCSK1
TSPAN3	SERPINB1	PDE2A					HEPHL1						GPN1
SKAP1	DEF6	NAA25					C11orf54
RMC1	CCDC28A	SH2B3					SND1
LOC101927189	RRAGD	ALDH2
GIGYF1	HSF2	AC074091.13
NAPRT	RNASET2	FRA10AC1
NACC2	AGPAT4	ZNF605
RNF20	IFNGR1	SYMPK
STEAP2	TBPL1	CHST1
BABAM2	TFB1M	ARAP1
SNF8	PEX3	HVCN1
DVL3	DTNBP1	ZDHHC6
DCAF16	GOPC	UBE2D4
SLC9B1	ROS1	POLE
STEAP1	GUCA1A	DMPK
HACD1	ARID1B	DMWD
IKBIP	MCUR1	PDE6B
GNGT2	HEBP2	GPAM
FAM234A	METTL24	LNPEP
LINGO1	FOXC1	SPATA9
TTLL6	TAB2	ATG16L2
GNB2	TRAF3IP2	DPYSL5
HOXB2	ATG5	RUFY2
NKPD1	ANKS1A	ADCY5
UBE2E2	ZNF76	SNAPC4
CAMK1D	SNAP91	MAPRE3
LINC01460	ME1	C5orf27
SPATA31H1	TRMT11	STOX1
SNORD12B	RPS6KA2	TSPAN32
LINC02471	ABCB11	GPR83
LINC01779	IPCEF1	FGFBP3
LOC105375050	NOX3	IRX3
LOC124901333	TUBE1	CRHR2
LRRC37A15P	RARB	SEC22A
RPL34P10	TIGAR	GAK
CNTF	SYNJ2	GPR150
LINC02432	CARMIL1	NUDCD3
KRT8P46	EPB41L2	SLC25A16
	RIMS1	BTAF1
	MOXD1	ATXN2
	STX7	PPP1R3C
	SESN1	STK17A
	OSTM1	ZFP41
	FAM135A	BRE
	COL19A1	GSDMD
	DOP1A	INPP5E
	LYRM2	PMPCA
	BCKDHB	CCAR1
	AGBL5
	PREP
	HACE1
	MAP3K4
	EZR
	HIVEP1
	TREM2
	KCNK16
	CRISP3
	FKBP5
	SRPK1
	BRPF3
	MRPS18A
	PGC
	TMEM14A
	EFHC1
	HSP90AB1
	DSP
	FSCN3
	PAX4
	MYL7
	TDP2
	FRK
	DSE
	MAK
	GCNT2
	NEDD9
	CEP85L
	ADTRP
	FAM184A
	RNGTT
	MAN1A1
	GABRR2
	SERINC1
	HDDC2
	TPD52L1
	NCOA7
	RIPOR2
	SASH1
	UST
	FBXO5
	MTRF1L
	PPARD
	OPRM1
	FANCE
	TULP1
	SLC26A8
	MAPK14
	RHAG
	STK38
	SRSF3
	SOD2
	MRPL18
	IL17A
	IL17F
	MCM3
	RNF8
	PHACTR1
	MDGA1
	CILK1
	FBXO9
	CD83
	MDN1
	GLP1R
	SAYSD1
	BMP5
	BACH2
	CAP2
	TREML2
	TSPO2
	GPR63
	KHDRBS2
	FBXL4
	E2F3
	SIM1
	HDGFL1
	COL9A1
	WASF1
	CRYBG1
	ACOT13
	SMAP1
	RPS12
	C6orf62
	B3GAT2
	GMNN
	EYA4
	SOBP
	NR2E1
	SNX3
	HBS1L
	PEX7
	FIG4
	PERP
	ARFGEF3
	SLC16A10
	HECA
	ADGRG6
	PHACTR2
	UNC93A
	SLC22A2
	PACRG
	QKI
	C6orf118
	PDE10A
	MDFI
	TFEB
	SMOC2
	CCND3
	BYSL
	FAM120B
	BICRAL
	PTK7
	SRF
	CUL9
	DNPH1
	DUSP22
	EXOC2
	GMDS
	IMPG1
	VEGFA
	PRPF4B
	SLC29A1
	CCN6
	LAMA4
	TENT5A
	CLIC5
	LY86
	MEP1A
	TBX18
	SLC30A3
	FILIP1
	CASP8AP2
	UBE3D
	ZC2HC1B
	ADGB
	PLAGL1
	FBXO30
	TNFAIP3
	AKAP7
	MYB
	SGK1
	CCN2
	FOXO3
	ARMC2
	TMEM214
	OGFRL1
	NUP43
	MTHFD1L
	CCDC170
	PCMT1
	PLEKHG1
	ACAT2
	TCP1
	TTLL2
	PLG
	AMD1
	NDUFAF4
	USP45
	CRISP2
	F13A1
	WRNIP1
	SERPINB6
	XPO5
	NQO2
	OARD1
	UNC5CL
	AARS2
	MOCS1
	MED20
	TBCC
	TCP11
	MAD2L1BP
	APOBEC2
	DNAH8
	COL21A1
	CDKN1A
	GLO1
	CPNE5
	KCNK17
	RREB1
	SSR1
	SLC35B3
	ATXN1
	NUP153
	CRISP1
	RUNX2
	GCM2
	KIF25
	CDKN1C
	ERMARD
	TULP4
	SNX9
	RTN4IP1
	QRSL1
	MAS1
	AFDN
	AKAP12
	SYNE1
	ULBP3
	LATS1
	COQ3
	PNISR
	POPDC3
	PIWIL4
	ADGRB3
	ANKRD6
	KHDC1
	SNX14
	NT5E
	MRAP2
	AKIRIN2
	ORC3
	LCA5
	CGA
	GJA10
	LTV1
	AFG1L
	NHSL1
	AHI1
	HEY2
	PKIB
	REPS1
	STX11
	PPIL1
	KIF13A
	PIM1
	GMPR
	CMTR1
	TFAP2A
	SLC22A7
	TMEM14B
	FRS3
	HCRTR2
	KIAA0319
	IRF4
	SLC22A23
	TUBB2A
	GCM1
	FOXF2
	BPHL
	RIPK1
	CLPS
	RNF144B
	MTCH1
	TAF8
	PREB
	EMILIN1
	ABHD1
	FAM50B
	MYLK4
	FAM217A
	TBC1D7
	FARS2
	GFOD1
	DCDC2
	KAAG1
	DAAM2
	PRIM2
	MLIP
	HMGCLL1
	LGSN
	FGD2
	SCUBE3
	CRIP3
	TTBK1
	TCTE1
	NFKBIE
	CYP39A1
	TPBG
	MMS22L
	FAXC
	GABRR1
	PNRC1
	PM20D2
	RARS2
	SCML4
	TBC1D32
	CLVS2
	GPR6
	ARHGAP18
	TAAR6
	TAAR8
	ABRACL
	SLC18B1
	SLC2A12
	SHPRH
	AIG1
	DYNLT1
	TIAM2
	TMEM181
	PNLDC1
	WTAP
	ARMT1
	SLC22A3
	DST
	MCHR2
	UTRN
	GRM1
	PTPRK
	NRSN1
	CDYL
	SYCP2L
	BMP6
	ADGRF4
	FRMD1
	CNKSR3
	NUS1
	SDHAF4
	SRSF12
	CDK19
	GTF3C6
	RMND1
	RAET1L
	CD109
	LRFN2
	ZFAND3
	MAPK13
	ARMC12
	SLC35B2
	RHPN1
	TREML1
	TCF23
	DNAJC5G
	CAGE1
	GRIK2
	FABP7
	TXLNB
	CITED2
	CALHM4
	TBXT
	DCBLD1
	SAMD3
	TMEM200A
	IL22RA2
	PDSS2
	PI16
	KIF6
	USP49
	SYTL3
	FNDC1
	SLC30A8
	TAF1D
	TCP10L2
	LMBRD1
	SNRNP48
	HTR1E
	PXDC1
	SF3B5
	VGLL2
	SERPINB9
	POLH
	GSTA4
	PAQR8
	PKHD1
	CLDN20
	ZNF318
	MBOAT1
	RSPH9
	GTPBP2
	FUT9
	SMPDL3A
	THEMIS
	TMEM217
	MFSD4B
	GLRX
	TRAPPC3L
	GSTA3
	ZDHHC14
	CCDC121
	GPR4
	DEFB114
	CALHM5
	HTR3C
	TMEM151B
	NT5DC1
	PXT1
	PSMG4
	DEFB112
	ZBTB2
	SLC35C1
	MAFA
	BTBD9
	WDR27
	C6orf58
	DYNLT2
	PRKN
	KCNQ5
	HTR3D
	PRR30
	KLHL32
	KDM4D
	THBS2
	TRDN
	TSPYL4
	NHLRC1
	LIN28B
	GFRAL
	TREML4
	EYS
	C6orf132
	NKAIN2
	CALHM6
	HUS1B
	ADAT2
	TSPYL1
	KIAA0408
	SUPT3H
	FUT4
	SLC35F1
	LAMA2
	MYO6
	HDAC2
	CLPSL2
	IGF2R
	C6orf141
	MAP3K5
	ENPP1
	SH3BGRL2
	C6orf89
	LPA
	DLL1
	ECI2
	PPP1R14C
	RPL10A
	CCDC167
	L3MBTL3
	SAMD5
	ECT2L
	DDO
	C6orf163
	OOEP
	KHDC3L
	DPPA5
	DEFB110
	GLYATL3
	CLPSL1
	TMEM170B
	CEP43
	SCAF8
	LYRM4
	SOGA3
	TOMM6
	TMEM242
	PPP1R3G
	ANKRD66
	C11orf94
	KDM4E
	RAMACL
	TAAR9
	TXNDC5
	SPATS1
	HS3ST5
	SLC22A18AS
	RAB44
	KDM4F
	C11orf97
	BLOC1S5-TXNDC5
	ARMH2
	MYMX
	SMIM28
	SRSF8
	MEI4
	GTF2H5
	MARCKS
	PRICKLE4
	GUCA1ANB

## Sheet: ST 5.GDM_6methods
FUSION	GCTA	FUMA	NEAREST_GENE	FUSION|GCTA	FUSION|MAGMA	GCTA|MAGMA	GCTA|FUMA	GCTA|NEAREST_GENE	FUMA|NEAREST_GENE	FUSION|GCTA|MAGMA	FUSION|GCTA|FUMA	FUSION|GCTA|NEAREST_GENE	FUSION|FUMA|NEAREST_GENE	GCTA|MAGMA|FUMA	GCTA|MAGMA|NEAREST_GENE	GCTA|FUMA|NEAREST_GENE	MAGMA|FUMA|NEAREST_GENE	FUSION|GCTA|MAGMA|FUMA	FUSION|GCTA|FUMA|NEAREST_GENE	FUSION|MAGMA|FUMA|NEAREST_GENE	GCTA|MAGMA|FUMA|NEAREST_GENE	FUSION|GCTA|MAGMA|FUMA|NEAREST_GENE	POPS	MAGMA|FUMA|NEAREST_GENE|POPS	FUSION|POPS	FUSION|GCTA|MAGMA|FUMA|NEAREST_GENE|POPS
ITGB5	FUCA2	NOSTRIN	MRPL33:RBKS	ZC3H3	NPC1	GTF3C2	PANX1	FSCN3	KIAA1731	EIF2B4	CAD	VSTM5	UBE3C	GIPR	KCNQ1	MED17	CCDC67	NRBP1	CAMK2B	GPSM1	CRY2	IGF2BP2	VCAN	FAM46C	COBLL1	ELL2
HBQ1	GCLC	SENP2	SNRPGP16	RGS17	CISD2		MPV17	PAX4	ARAP1		SLC5A6		MAEA	YKT6	MTNR1B	ESR1	FTO	FNDC4	GCK		TCF7L2	GCKR	KIAA0226L
HECTD1	NFYA	CTBP1	CDKN2B-AS1	FOXP4			CCND2	PIWIL4	ADCY5		ATRAID		JAZF1	IDE		FBRSL1		SNX17				GLIS3	ZBTB16
PXMP4	ARF5	UVSSA	Y_RNA	RHOBTB3			SUPT7L	SLC30A8	CRHR2		TRIM54			FOXA2		SPC25		PPM1G				CDKAL1	RHOU
PYCR3	SLC22A16	CRIPAK	RP11-867G2.8:AMOTL1	DEUP1			SNRPD2				G6PC2			C2orf16		FAT3		IFT172				SMCO4	TSPAN8
LOC101927446	TEAD3	MROH6	RPL26P31	CEP295			EML2				HHEX			MRPL33		GCC1		HKDC1					GLUL
TFR2	MYLIP	SDCCAG3	CTD-2337A12.1	TENT5C			CGREF1				SUPV3L1			ZNF512		SLC36A4		KRTCAP3					PF4
MANBA	JARID2	DNLZ	RP11-676F20.1				KHK				UCN					HEPHL1		ZNF513					MAL
UBE2D3	IYD	VPS26A	GALNT5				KIF11											SLC4A1AP					TSHZ2
SH3D19	RANBP9	CTD-2210P24.4	RP11-201M22.1				ANKRD49											RBKS					FAM19A1
ABCC5	ETV7	MAPK8IP1	CDKAL1:RP3-348I23.2				C11orf54											PCSK1
CCDC92	FYN	C19orf83	HPRTP4				SND1											GPN1
DTD2	HIVEP2	STARD10	NDUFB11P1
ULBP2	QPCTL	TMEM116	RP11-712B9.2:SESN3
PPARG	ELOVL5	SEC16A	CTD-2337A12.1:PCSK1
CENPO	IL20RA	CARD9	AC008592.5
TSPAN3	MRE11	PDE2A	TUBB4BP4
SKAP1	SERPINB1	NAA25	RN7SL223P
RMC1	DEF6	SH2B3	RP11-227H15.4:HKDC1
LOC101927189	CCDC28A	ALDH2	CUX2
GIGYF1	RRAGD	AC074091.13	FGF23
NAPRT	HSF2	FRA10AC1	RP11-755E23.3
NACC2	RNASET2	ZNF605	LINC00261
RNF20	AGPAT4	SYMPK	AGAP1
STEAP2	IFNGR1	CHST1	RP11-909N17.2
BABAM2	TBPL1	HVCN1	RMST
SNF8	TFB1M	ZDHHC6	RN7SL836P
DVL3	PEX3	UBE2D4	CCND2-AS1:CCND2
DCAF16	DTNBP1	POLE	AC133680.1
SLC9B1	GOPC	DMPK
STEAP1	ROS1	DMWD
HACD1	GUCA1A	PDE6B
IKBIP	ARID1B	GPAM
GNGT2	MCUR1	LNPEP
FAM234A	HEBP2	SPATA9
LINGO1	METTL24	ATG16L2
TTLL6	FOXC1	DPYSL5
GNB2	TAB2	RUFY2
HOXB2	TRAF3IP2	SNAPC4
NKPD1	ATG5	MAPRE3
UBE2E2	ANKS1A	C5orf27
CAMK1D	ZNF76	STOX1
LINC01460	SNAP91	TSPAN32
SPATA31H1	ME1	GPR83
SNORD12B	TRMT11	FGFBP3
LINC02471	RPS6KA2	IRX3
LINC01779	ABCB11	SEC22A
LOC105375050	IPCEF1	GAK
LOC124901333	NOX3	GPR150
LRRC37A15P	TUBE1	NUDCD3
RPL34P10	RARB	SLC25A16
CNTF	TIGAR	BTAF1
LINC02432	SYNJ2	ATXN2
KRT8P46	CARMIL1	PPP1R3C
	EPB41L2	STK17A
	RIMS1	ZFP41
	MOXD1	BRE
	STX7	GSDMD
	SESN1	INPP5E
	OSTM1	PMPCA
	FAM135A	CCAR1
	COL19A1
	DOP1A
	LYRM2
	BCKDHB
	AGBL5
	PREP
	HACE1
	MAP3K4
	EZR
	HIVEP1
	TREM2
	KCNK16
	CRISP3
	FKBP5
	SRPK1
	BRPF3
	MRPS18A
	PGC
	TMEM14A
	EFHC1
	HSP90AB1
	DSP
	MYL7
	TDP2
	FRK
	DSE
	MAK
	GCNT2
	NEDD9
	CEP85L
	ADTRP
	FAM184A
	RNGTT
	MAN1A1
	GABRR2
	SERINC1
	HDDC2
	TPD52L1
	NCOA7
	RIPOR2
	SASH1
	UST
	FBXO5
	MTRF1L
	PPARD
	OPRM1
	FANCE
	TULP1
	SLC26A8
	MAPK14
	RHAG
	STK38
	SRSF3
	SOD2
	MRPL18
	IL17A
	IL17F
	MCM3
	RNF8
	PHACTR1
	MDGA1
	CILK1
	FBXO9
	CD83
	MDN1
	GLP1R
	SAYSD1
	BMP5
	BACH2
	CAP2
	TREML2
	TSPO2
	GPR63
	KHDRBS2
	FBXL4
	E2F3
	SIM1
	HDGFL1
	COL9A1
	WASF1
	CRYBG1
	ACOT13
	SMAP1
	RPS12
	C6orf62
	B3GAT2
	GMNN
	EYA4
	SOBP
	NR2E1
	SNX3
	HBS1L
	PEX7
	FIG4
	PERP
	ARFGEF3
	SLC16A10
	HECA
	ADGRG6
	PHACTR2
	UNC93A
	SLC22A2
	PACRG
	QKI
	C6orf118
	PDE10A
	MDFI
	TFEB
	SMOC2
	CCND3
	BYSL
	FAM120B
	BICRAL
	PTK7
	SRF
	CUL9
	DNPH1
	DUSP22
	EXOC2
	GMDS
	IMPG1
	VEGFA
	PRPF4B
	SLC29A1
	CCN6
	LAMA4
	TENT5A
	CLIC5
	LY86
	MEP1A
	TBX18
	SLC30A3
	FILIP1
	CASP8AP2
	UBE3D
	ZC2HC1B
	ADGB
	PLAGL1
	FBXO30
	TNFAIP3
	AKAP7
	MYB
	SGK1
	CCN2
	FOXO3
	ARMC2
	TMEM214
	OGFRL1
	NUP43
	MTHFD1L
	CCDC170
	PCMT1
	PLEKHG1
	ACAT2
	TCP1
	TTLL2
	PLG
	AMD1
	NDUFAF4
	USP45
	CRISP2
	F13A1
	WRNIP1
	SERPINB6
	XPO5
	NQO2
	OARD1
	UNC5CL
	AARS2
	MOCS1
	MED20
	TBCC
	TCP11
	MAD2L1BP
	APOBEC2
	DNAH8
	COL21A1
	CDKN1A
	GLO1
	CPNE5
	KCNK17
	RREB1
	SSR1
	SLC35B3
	ATXN1
	NUP153
	CRISP1
	RUNX2
	GCM2
	KIF25
	CDKN1C
	ERMARD
	TULP4
	SNX9
	RTN4IP1
	QRSL1
	MAS1
	AFDN
	AKAP12
	SYNE1
	ULBP3
	LATS1
	COQ3
	PNISR
	POPDC3
	ADGRB3
	ANKRD6
	KHDC1
	SNX14
	NT5E
	MRAP2
	AKIRIN2
	ORC3
	LCA5
	CGA
	GJA10
	LTV1
	AFG1L
	NHSL1
	AHI1
	HEY2
	PKIB
	REPS1
	STX11
	PPIL1
	KIF13A
	PIM1
	GMPR
	CMTR1
	TFAP2A
	SLC22A7
	TMEM14B
	FRS3
	HCRTR2
	KIAA0319
	IRF4
	SLC22A23
	TUBB2A
	GCM1
	FOXF2
	BPHL
	RIPK1
	CLPS
	RNF144B
	MTCH1
	TAF8
	PREB
	EMILIN1
	ABHD1
	FAM50B
	MYLK4
	FAM217A
	TBC1D7
	FARS2
	GFOD1
	DCDC2
	KAAG1
	DAAM2
	PRIM2
	MLIP
	HMGCLL1
	LGSN
	FGD2
	SCUBE3
	CRIP3
	TTBK1
	TCTE1
	NFKBIE
	CYP39A1
	TPBG
	MMS22L
	FAXC
	GABRR1
	PNRC1
	PM20D2
	RARS2
	SCML4
	TBC1D32
	CLVS2
	GPR6
	ARHGAP18
	TAAR6
	TAAR8
	ABRACL
	SLC18B1
	SLC2A12
	SHPRH
	AIG1
	DYNLT1
	TIAM2
	TMEM181
	PNLDC1
	WTAP
	ARMT1
	SLC22A3
	DST
	MCHR2
	UTRN
	GRM1
	PTPRK
	NRSN1
	CDYL
	SYCP2L
	BMP6
	ADGRF4
	FRMD1
	CNKSR3
	NUS1
	SDHAF4
	SRSF12
	CDK19
	GTF3C6
	RMND1
	RAET1L
	CD109
	LRFN2
	ZFAND3
	MAPK13
	ARMC12
	SLC35B2
	RHPN1
	TREML1
	TCF23
	DNAJC5G
	CAGE1
	GRIK2
	FABP7
	TXLNB
	CITED2
	CALHM4
	TBXT
	DCBLD1
	SAMD3
	TMEM200A
	IL22RA2
	PDSS2
	PI16
	KIF6
	USP49
	SYTL3
	FNDC1
	TAF1D
	TCP10L2
	LMBRD1
	SNRNP48
	HTR1E
	PXDC1
	SF3B5
	VGLL2
	SERPINB9
	POLH
	GSTA4
	PAQR8
	PKHD1
	CLDN20
	ZNF318
	MBOAT1
	RSPH9
	GTPBP2
	FUT9
	SMPDL3A
	THEMIS
	TMEM217
	MFSD4B
	GLRX
	TRAPPC3L
	GSTA3
	ZDHHC14
	CCDC121
	GPR4
	DEFB114
	CALHM5
	HTR3C
	TMEM151B
	NT5DC1
	PXT1
	PSMG4
	DEFB112
	ZBTB2
	SLC35C1
	MAFA
	BTBD9
	WDR27
	C6orf58
	DYNLT2
	PRKN
	KCNQ5
	HTR3D
	PRR30
	KLHL32
	KDM4D
	THBS2
	TRDN
	TSPYL4
	NHLRC1
	LIN28B
	GFRAL
	TREML4
	EYS
	C6orf132
	NKAIN2
	CALHM6
	HUS1B
	ADAT2
	TSPYL1
	KIAA0408
	SUPT3H
	FUT4
	SLC35F1
	LAMA2
	MYO6
	HDAC2
	CLPSL2
	IGF2R
	C6orf141
	MAP3K5
	ENPP1
	SH3BGRL2
	C6orf89
	LPA
	DLL1
	ECI2
	PPP1R14C
	RPL10A
	CCDC167
	L3MBTL3
	SAMD5
	ECT2L
	DDO
	C6orf163
	OOEP
	KHDC3L
	DPPA5
	DEFB110
	GLYATL3
	CLPSL1
	TMEM170B
	CEP43
	SCAF8
	LYRM4
	SOGA3
	TOMM6
	TMEM242
	PPP1R3G
	ANKRD66
	C11orf94
	KDM4E
	RAMACL
	TAAR9
	TXNDC5
	SPATS1
	HS3ST5
	SLC22A18AS
	RAB44
	KDM4F
	C11orf97
	BLOC1S5-TXNDC5
	ARMH2
	MYMX
	SMIM28
	SRSF8
	MEI4
	GTF2H5
	MARCKS
	PRICKLE4
	GUCA1ANB
